# Supplementary material for: Is Maternal Use of Paracetamol during Pregnancy Associated with Anogenital Distance in Male Newborns? The Results from the NELA Birth Cohort
Source: Int J Environ Res Public Health. 2021 Jun 11;18(12):6338. doi: 10.3390/ijerph18126338 (PMC8296170; doi:10.3390/ijerph18126338)
Supplement: Supplementary file 1 [file ijerph-18-06338-s001.zip]

Archive with 1 entries (1 files):
- ijerph-1236147-supplementary.pdf
